# Supplementary material for: Protocol: a simple gel-free method for SNP genotyping using allele-specific primers in rice and other plant species
Source: Plant Methods. 2010 Apr 21;6:12. doi: 10.1186/1746-4811-6-12 (PMC2876155; doi:10.1186/1746-4811-6-12)
Supplement: Additional file 1 — Allele-specific PCR primers used to map the lrt5. [file 1746-4811-6-12-S1.XLS]

## Sheet: Sheet1
Additionalfile 1. Allele-specific PCR primers used to map the lrt5.
Marker name	Chr.	cM	Mb	SNP	Anneal. (°C)	Koshihikari allele-specific primer	Kasalath allele-specific primer	Lower primer	Product size
S1919	5	3	0.32	G/A	60	CCTGGACACAATGGGGGCG	CCTGGACACAATGGGGGCA	GCACCCTGTGTTGCTCACTG	410bp
L1008	5	6.6	0.57	A/C	55	GGAGCAAGGCTTTTCGTA	GGAGCAAGGCTTTTCGTC	TTGAAAACATGGGTTCAGGTC	495bp
S1923	5	9.5	0.94	C/A	60	CATAATTAATCTGGCTGGACC	CATAATTAATCTGGCTGGACA	TGCCTTTTGCAATGCTACAC	359bp
S0068	5	12	1.04	C/T	63	GAATAACTACAAATCATAGAAGAGATGTGTC	GAATAACTACAAATCATAGAAGAGATGTGTT	ACTCAAGAGGCCCACAAATG	434bp
S0575	5	23.6	2.39	G/A	62	GATGGACGATGACACCCTATG	GATGGACGATGACACCCTATA	AGCCGGGTGTTGTGTATGGT	216bp
