# Supplementary material for: Protocol: a simple gel-free method for SNP genotyping using allele-specific primers in rice and other plant species
Source: Plant Methods. 2010 Apr 21;6:12. doi: 10.1186/1746-4811-6-12 (PMC2876155; doi:10.1186/1746-4811-6-12)
Supplement: Additional file 2 — The list of ASP based on SNPs between 'Koshihikari' and 'Kasalath'. [file 1746-4811-6-12-S2.XLS]

## Sheet: Sheet1
Additionalfile 2. SNPs informations between Koshihikari and Kasalath and allele specific PCR primers based on SNPs.
Marker name	Chr.	Clone name	cM	Mb	SNP	Koshihikari allele-specific primer	Kasalath allele-specific primer	Lower primer	Product size
T1163	1	P0698G03	5.6	0.921027	T/C	CTCGTACACAAGCGCTCTTATT	CTCGTACACAAGCGCTCTTATC	TGGTGTAGCATGCAGGTTCG	394bp
S1807	1	B1015E06	28.4	5.51622	A/G	TTCGTCTTTTATTCATGCCAACA	TTCGTCTTTTATTCATGCCAACG	CAAAGATGGAGCGGAGATGC	459bp
S1816	1	P0453A06	46.3-47.2	8.99904	C/G	CCATATACACGAAAGCGAGACTTAAC	CATATACACGAAAGCGAGACTTAAG	CCCCATGGTGCAAAGAAAAG	541bp
S0256	1	OJ1111_G12	69.3-70.1	13.3557	A/G	GTGCGTGGCCAAATTTGCA	GTGCGTGGCCAAATTTGCG	CAGTGCACTCACATATCAAATCAA	346bp
S1564	1	P0002B05	87.4	21.737	T/C	CCGCTTCTGCTAGACAACTTT	CCGCTTCTGCTAGACAACTTC	AGGGGCAGGGATTAGAGCTG	303bp
T1306	1	B1103C09	95.7-96.1	23.3198	T/A	CTTTGGCGAAGGCCTTTTCT	CTTTGGCGAAGGCCTTTTCA	GCCCTGCAAGACAGTTTCGT	301bp
S1558	1	B1144G04	116.5-118.9	27.8254	C/G	TGGAACGGAGGAAGTAGCTCGC	TGGAACGGAGGAAGTAGCTCGG	TGCAAACTCTGGTGGCATGT	220bp
S0358	1	P0010B10	135.8	32.975	G/A	TTGTCACTAACAGGTGGACATG	TTGTCACTAACAGGTGGACATA	GTGAAGAACACGGGGGATGA	489bp
S0007	1	P0518C01	181.8	42.9366	C/A	GTCGCTGTCCAAAACGACGTC	GTCGCTGTCCAAAACGACGTA	ATTTATGATCGGCGCGTGAG	371bp
S0564	2	OSJNBa0050G13	13.4	2.81069	G/A	TCAAGCATGCCTAATTGTATTCG	TCAAGCATGCCTAATTGTATTCA	ATTCCTTGCACGCAACAGG	244bp
S1863	2	OJ1077_E05	19	4.1285	C/G	GCATGCATATGCCTGAAATTGCAC	GCATGCATATGCCTGAAATTGCAG	ACGAGGCATTGCGGGAATA	258bp
S0025	2	OJ1006_A02	31.2	6.1602	C/T	TTGTCCGAGCGCAATCTAAC	TTGTCCGAGCGCAATCTAAT	GGGTAGGGTGCGAGTTCAGA	459bp
S0624	2	OSJNBa0011N12	37.4-39.6	8.40589	G/A	AGCATCCACAACAAGCTTGCTG	AGCATCCACAACAAGCTTGCTA	GGGTGCCAGTATGTCGCAAT	315bp
S0297	2	OJ1288_D09	57.9	17.619	T/C	CCCATCTCACCAGGCTGT	CCCATCTCACCAGGCTGC	GGTTGTGTCCCGACGATGAT	253bp
S0298	2	OJ1058_F07	93.2	23.7216	C/G	AAGCCTGCTGATCAGGGCGC	AAGCCTGCTGATCAGGGCGG	CCATGCAACGCAACTTGATT	534bp
T1486	2	P0042D01	101.2	25.0718	C/A	GTGCATGTATATGTGCAAGAGC	GTGCATGTATATGTGCAAGAGA	CGCAGGTAACACGAACACGA	357bp
S0563	2	OJ1493_H11	112.6	27.3241	A/G	CCGTCCCTAAATATTTAACGACA	CCGTCCCTAAATATTTAACGACG	GCCGAGCGAAATGTATTGGA	273bp
S1897	2	OJ1534_E09	140.9	32.8999	C/T	GCAAAGCGAGCATAGCTCCAC	GCAAAGCGAGCATAGCTCCAT	TGCATGCGCATTTTACCTCT	558bp
T1775	3	OSJNBa0067N01	12-13.3	2.55122	T/C	GCGTGGATGGACACGGATAT	GCGTGGATGGACACGGATAC	AGGCATTGCCCTTTTCCCTA	449bp
S1907	3	OJ1217B09	21.8-22.1	4.63422	A/G	CGCTATTCGCCTTCCCTCTCCA	CGCTATTCGCCTTCCCTCTCCG	AAGAAGCCATGGATCGCGTA	518bp
S0326	3	OSJNBb0085H08	49.3	11.211	C/A	AAGGGGAAAACGCCATCCAC	AAGGGGAAAACGCCATCCAA	AAAGCCATGCTTGCAGGGTA	511bp
S1916	3	OJ1739D07	61.9	13.2211	A/G	AACGAGCCATCGCTCCGCA	AACGAGCCATCGCTCCGCG	GTGCAGGCCCTTCTTGTCTG	367bp
S0333	3	OSJNBb0013K08	94.9	23.6816	G/A	CGAGGTCGTCGTCGTTTAAAG	CGAGGTCGTCGTCGTTTAAAA	CCATCAAATAAGTGAAAATCCGTGA	538bp
S0672	3	OSJNBb0036F07	137.9	30.4108	C/G	TTACGTTTCCGACTGACTAACC	TTACGTTTCCGACTGACTAACG	TGTTTTCGACGTGGCTCAAA	300bp
S0283	3	OJ1111_B11	155.8	34.5066	C/A	TGTTGGTGATTGTCTGTGACGC	TGTTGGTGATTGTCTGTGACGA	CTGGCGCGTTAGAAAATGGA	464bp
S0046	3	OSJNBa0033P04	164.4-166.4	36.188	C/G	AGCGCCATCACTCTGGTTC	AGCGCCATCACTCTGGTTG	TAGGCCATGAAGCAGCGATT	339bp
S0447	4	OSJNBb0050N09	10.1-10.7	4.26635	G/C	TCAACTGGTTACTGGTGTGTCTGTG	TCAACTGGTTACTGGTGTGTCTGTC	GCACCACACCAATGGAGGAT	359bp
S1676	4	OSJNBb0005B05	18.3	6.86284	A/G	AAAAATTCCCAATTTCCTTTTCCGA	AAAAATTCCCAATTTCCTTTTCCGG	CTACAACAACCCGGCCTGAC	376bp
S1677	4	OSJNBa0035B13	20.9	13.1141	G/A	CGTTTTTCAGCGCAAACCG	CGTTTTTCAGCGCAAACCA	GGCTTGTCAGGACTGGCACT	391bp
S0538	4	OSJNBb0026L04	24.1-24.9	14.7737	T/A	TTCTTGCTGGACAACAAAAAGAACAT	TTCTTGCTGGACAACAAAAAGAACAA	CCTCTAAGGCCCTGCTCCAG	444bp
S1947	4	OSJNBa0091C07	30.8	16.8167	G/A	TTCCAAGAAGGAGCACAATCGG	TTCCAAGAAGGAGCACAATCGA	TTTCGTTGGTGGACGTGAGA	440ｂｐ
S0373	4	OSJNBb0012E08	52.6-56.1	19.9397	T/C	TTGAAAGAGCTACGGCCTGT	TTGAAAGAGCTACGGCCTGC	TAGCGCACATGACTCGCACT	349bp
S1698	4	OSJNBb0038F03	83.8	27.1775	G/C	CATATTTCTCTTTGTGCAGGTGGG	CATATTTCTCTTTGTGCAGGTGGC	GTGGTGGTGGTGGTGTGAGA	210bp
S1704	4	OSJNBa0058K23	107.4-107.9	31.4808	A/G	ATCACACTGTTACTGCCCCATA	ATCACACTGTTACTGCCCCATG	GCAATTTGGTTCACCGATCC	303bp
S0443	4	OSJNBa0010D21	113.2	33.0438	C/A	CATTTTTATGGGGTGCCATCC	CATTTTTATGGGGTGCCATCA	CGCAGAATTCCTCAGCTTGAA	242bp
S0068	5	P0699E04	12	0.997163	T/C	TTTCCACCCCAAGTGCTTACT	TTTCCACCCCAAGTGCTTACC	CTCAAGAGGCCCACAAATGG	434bp
S0575	5	OJ1264_A04	22.5-24.7	2.39056	G/A	GATGGACGATGACACCCTATG	GATGGACGATGACACCCTATA	AGCCGGGTGTTGTGTATGGT	216bp
S0071	5	OJ1725_E07	36.4	5.18402	T/C	ACCCTTTTTTCAATGTTTTCTGCTT	ACCCTTTTTTCAATGTTTTCTGCTC	CAGAGGAGGAGAAGGGCCATA	430bp
S0285	5	OJ1430_B02	44.7	6.62746	T/C	CCTTGATCGTTACTCCATTTGTGTT	CCTTGATCGTTACTCCATTTGTGTC	TTGGCCCATGGATAACAACC	358bp
S0365	5	OJ1005_E12	67.5-70.5	17.9772	G/T	GTGGCCTGAATGGATCGCTG	GTGGCCTGAATGGATCGCTT	CATTTGCGTCTGGCAATCAA	322bp
T1371	5	OSJNBa0009E21	95.3	22.7729	A/T	CACGCCATACTATCGGTGGCA	CACGCCATACTATCGGTGGCT	AACCGTGGAAAATCATGTGC	307bp
S0603	5	OJ1579_G03	102.8	24.1721	T/G	TGTTGGCTGACAATGCTTGGTT	TGTTGGCTGACAATGCTTGGTG	CGTCGGCACACTAGTCCAGA	225bp
S1957	5	OSJNBa0075A10	107.4	25.851	C/T	CAACGTGCCTATCTGTGACC	CAACGTGCCTATCTGTGACT	CGACACGGCAGTACAAACCA	503bp
L1054	6	P0679C08	7.4-8.2	1.76772	T/C	ACGTCAGCGAGTGGGATACT	ACGTCAGCGAGTGGGATACC	ACGCGATCAGTGGGATTTTC	264bp
S1551	6	P0425F05	35.8	6.70622	A/T	GTTCTTACCCTCAGGTTTCTCA	GTTCTTACCCTCAGGTTTCTCT	CAGCGTGTGCTCATCCAGAA	424bp
T1135	6	P0592E11	50.3-51	8.07479	C/G	CTTTTCTCCTGACACTCTAGAATCCGC	CTTTTCTCCTGACACTCTAGAATCCGG	GATGGTGCAACTGGCATTGA	684bp
T1155	6	P0038C05	54.1	9.29535	G/T	TGCACTGACACCAAGATCCATG	TGCACTGACACCAAGATCCATT	AAAACATCCGCCACAGGTTG	604bp
S0083	6	P0656E03	76.5	21.2382	G/A	TTGTCTTGTAAATTAGTCGCAATCTTTG	TTGTCTTGTAAATTAGTCGCAATCTTTA	AACTGCGTACCGGGCTTACC	461bp
S0497	6	P0416A11	100-100.3	25.7651	C/A	CACAGCCAATTGAACTGGTGCC	CACAGCCAATTGAACTGGTGCA	AGGAGCAAAGTGGGGTCACA	444bp
S0088	6	P0548E04	123.6-123.9	30.3208	T/C	ATAGTATCCATGGCCGCTTCT	ATAGTATCCATGGCCGCTTCC	ATGGGGGTGTTACGGGCTAC	426bp
S0098	7	OJ1567_G09	1.9-2.5	0.510419	T/C	TCCTGAGGCACAATTCCTTCT	TCCTGAGGCACAATTCCTTCC	TGACCCCTGGTTCTGTTTGC	584bp
T1228	7	OJ1714_H10	24.2-25.1	3.3215	T/C	AGTGGACATGAACAATAACAGAAGGT	AGTGGACATGAACAATAACAGAAGGC	CCGGAAGGCCCTAAACTTTG	606bp
S0102	7	OJ1559_F09	42.6	5.904	C/T	CACGCTTCCAAAGGTAAATGC	CACGCTTCCAAAGGTAAATGT	CAAAAGCCTTTGGGCTGAGA	316bp
S0264	7	OJ1203_D08	19-21.8	7.26494	T/G	GCGTGGAGATCTGAATTGTTGCT	GCGTGGAGATCTGAATTGTTGCG	CTTATCCGTTCCCGCCTTTC	470bp
S1995	7	P0640E12	57.5-60.8	17.2851	C/G	ACCCTAGGACTAACCGTAGGATAACC	ACCCTAGGACTAACCGTAGGATAACG	ATCGCAACACCACGTCTCCT	279bp
T1359	7	OJ1121_A05	81.1	22.997	A/G	CAACACCTCCAGCAGCTACA	CAACACCTCCAGCAGCTACG	TTCAAATGCTCCCGTTGCTT	362bp
S0124	7	OJ1477_F01	105.7	27.7423	G/A	GCACCTCCCCCTCCTCTCAG	GCACCTCCCCCTCCTCTCAA	GGCTTTGCACTGGTTTCACA	627bp
S0125	7	P0627E10	118.6	29.5678	G/C	AGACCAGCACAACATTGTCG	AGACCAGCACAACATTGTCC	GAAGGGCCCACACAACTCTG	487bp
S1910	8	B1147B12	0	0.063057	C/T	GGCCGAACAGGGGGTTTCAC	GGCCGAACAGGGGGTTTCAT	GTAAAAGGGTGGCGATGTGC	371bp
T1180	8	OJ1066_B03	25.2-26.3	3.14255	G/C	CCGCTGCTATTAGAGGGCTAG	CCGCTGCTATTAGAGGGCTAC	GGATGGAACTGAAGGCCAAA	384bp
T1203	8	P0610E02	38.8-39.9	5.21625	C/G	CTTGCAAGAACCCAATGAATTTC	CTTGCAAGAACCCAATGAATTTG	ACGAGGATGCACATGTGGTG	206bp
T1328	8	OJ1734_E04	44.6-45.4	6.2355	G/A	GCAGGATCCCTCAATTTTCAGTG	GCAGGATCCCTCAATTTTCAGTA	ACGGGTGATGGTGCAAACTT	485bp
S1718	8	OJ1051_A08	66.5-66.8	19.0409	C/T	GAAACGGAAGTCGTGGGCAC	GAAACGGAAGTCGTGGGCAT	CCGGAAAACATCACCCTTGA	332bp
S1725	8	P0528B09	80.4-80.7	21.493	A/G	ATCTCCCTCCACTGCACACA	ATCTCCCTCCACTGCACACG	ACACAAATTAGGCCGCATGG	526bp
S0337	8	P0690E03	86.7-88.6	22.5992	C/G	AAAGGGCGTCGTGAATAACGC	AAAGGGCGTCGTGAATAACGG	CATCTCGTGCGCTGCAATAC	388bp
S0653	8	P0689E12	105.7	25.7918	A/T	GGCATTTTCAACGTGTAGTCA	GGCATTTTCAACGTGTAGTCT	GGCAACCCTGAAAAGTGCTG	393bp
T1353	9	OSJNBa0017O03	0.8	2.85959	G/A	TCACGCTAGAGAGAACCTGGCG	TCACGCTAGAGAGAACCTGGCA	GTGTTTGACGCTGTCGCAAG	406bp
S1872	9	B1043F11	6.8-10	6.88924	C/T	GATATGCCACGTAGGATCTAATATGGC	GATATGCCACGTAGGATCTAATATGGT	CACCCTACTGCACCCTGTCC	571bp
S0152	9	P0711F01	36	11.7391	A/G	CGGGTCCCGGTTGAGAAAA	CGGGTCCCGGTTGAGAAAG	ATTTGCAGGGGCAAAACAAA	530bp
T1186	9	P0614G07	63-65.1	17.333	G/A	TCATTCCTGTGATTCAAAGTGG	TCATTCCTGTGATTCAAAGTGA	CAACAAGAGTTGAGGGCCAAA	452bp
S0160	9	OSJNBb0052C07	72.1	18.7373	A/G	TCCACAGGTGCGTACGTGAATA	TCCACAGGTGCGTACGTGAATG	ACCCCACTCAAAGCAGTCCA	535bp
S1904	9	OSJNBa0038K02	90.1	21.3405	C/A	CCAAAATCGTCCTTAAGGTACC	CCAAAATCGTCCTTAAGGTACA	CGTGGGGGAAATCAGTTGAC	454bp
T1491	10	OSJNBb0015J03	10.9	4.16224	C/T	TCTTTCGCACTGTCACAACTTC	TCTTTCGCACTGTCACAACTTT	GCTCCGGTACTCATCTGCAA	444bp
S1532	10	OSJNBa0029P16	14.4-14	5.49816	C/T	GCACGCTGTCCGATCTATACC	GCACGCTGTCCGATCTATACT	ACCAAGCGCTCATGACTGTG	458bp
L1040	10	OSJNBa0050N08	26.1	12.9773	G/A	CGGTTCAATGACGGAATCGCG	CGGTTCAATGACGGAATCGCA	GGTGGGGTTTCGCTCTCTTT	392bp
S1826	10	OSJNBa0094K20	39.4	15.6338	A/C	TGTGTCGGGTTAAGGACTTTCA	TGTGTCGGGTTAAGGACTTTCC	CAGGCTGCAGTTTTGCATTG	427bp
S0476	10	OSJNBa0012L23	48.8-51.5	17.6648	T/C	CGACTGCTGGTACCTGCTGT	CGACTGCTGGTACCTGCTGC	TGCATCCTTCTCCTGCAACA	582bp
T1499	10	OSJNBa0015J15	72.8-73.7	21.1413	C/T	GGCAGTGGGTGTTTTCAAAAC	GGCAGTGGGTGTTTTCAAAAT	TGGAATGGCTCATTTCAACAAA	479bp
S1279	10	OSJNBb0013L12	83.8	22.6841	G/A	CAGATCTGGATGCACCAACG	CAGATCTGGATGCACCAACA	TCGCATCGCTCACGTTTCTA	332bp
S1843	11	OSJNBa0025K19	2.2-2.8	0.711515	T/C	CACGCGCCGCCTCTAATTTTCT	CACGCGCCGCCTCTAATTTTCC	CTCCGCACGCTGAAAAAGAT	619bp
S0479	11	OSJNBa0054A24	19.8	3.83981	G/C	TCTGATAGACCAAGTCTGGTGG	TCTGATAGACCAAGTCTGGTGC	AGGCTCTTCCACGGTGTCAA	508bp
S0186	11	OSJNBb0088N01	27.8	5.30177	G/C	GAGGCTACGATTCGGTAAGATG	GAGGCTACGATTCGGTAAGATC	CGCGGTTGATCTTCTCCTCA	428bp
S0457	11	OSJNBa0014L17	54.3	9.86914	C/T	TGGGCATCTGTTTGAGGTTTAC	TGGGCATCTGTTTGAGGTTTAT	GCCCCCTCCACCAATTCTAC	471bp
S1674	11	OSJNBa0052B22	64.8	16.7536	A/G	CTAGATTCATTATCAAATGTTCTTTAAGCCTA	CTAGATTCATTATCAAATGTTCTTTAAGCCTG	TTCAATCCCCATCGCTTTTG	243bp
S1864	11	OSJNBa0033H01	77.4	18.6453	T/C	TGTATTCACTCCTTGATTTTGTAACCTT	TGTATTCACTCCTTGATTTTGTAACCTC	TGCAAAACATCCCTCATCACA	326bp
S0593	11	OSJNBa0060B06	84.6-85.7	20.6041	T/C	TGTCAGCTTCCGACTGAATCATT	TGTCAGCTTCCGACTGAATCATC	GGCAGGGTGGAAACCTATCA	357bp
S0204	11	OSJNBa0039F06	99.2-101.9	24.1191	C/T	TCATCAAGGTATATGGTCCTCC	TCATCAAGGTATATGGTCCTCT	CAAAATGGCCTTCAGCGGTA	306bp
S0388	11	P0682E05	110.1	25.6539	G/A	CCTTCATCATATGGTGGCGCAG	CCTTCATCATATGGTGGCGCAA	GGCATGCCATTGTGTAAGCA	447bp
S0196	12	OSJNBa0086B10	30	3.98995	T/A	AGAACCATCACGCTACCATTGT	AGAACCATCACGCTACCATTGA	AACAAACCCATCAGGGCAAG	471bp
S0211	12	OSJNBa0021D06	39.7	5.51356	T/C	GGCCCTCTCCTTTGGCTAT	GGCCCTCTCCTTTGGCTAC	ATCGTTTCGCTGATCGTGCT	373bp
S1812	12	OSJNBa0016A01	51.8-55.1	14.0943	G/T	TTGGAACTCGCCCTTTGCGG	TTGGAACTCGCCCTTTGCGT	TGTGCCACAGCGAAATTCAG	486bp
S0551	12	OJ1057_E03	58.9	16.4443	G/C	GATGCCCGGTTCAGAGCAGAG	GATGCCCGGTTCAGAGCAGAC	GCAAGGTCGTCCTCATCACC	474bp
S1815	12	OJ1118_C12	69.6	19.9427	G/A	CGGTCAATGATAGGTGGGTATG	CGGTCAATGATAGGTGGGTATA	CCCTCCATCCAAAAGAGTTGG	359bp
S0648	12	OSJNBa0016C14	88.6-89.5	23.3855	A/T	CCACAGCGCAAACAGAGAAAAA	CCACAGCGCAAACAGAGAAAAT	CGATGCTCAAGGCTGGAAAC	543bp
S0206	12	OJ1260_B01	95.1	24.285	A/G	ACTGGACCTGCCCGACCA	ACTGGACCTGCCCGACCG	GCCAGAGGCGAAGACTGTGT	317bp
T1197	12	OJ1257_B09	100.9-103.1	25.9361	T/A	GGCTGTGCAAAATTGGACAAT	GGCTGTGCAAAATTGGACAAA	GTTTGAAGGGGCTCCAGCTT	400bp
