# Supplementary material for: Protocol: a simple gel-free method for SNP genotyping using allele-specific primers in rice and other plant species
Source: Plant Methods. 2010 Apr 21;6:12. doi: 10.1186/1746-4811-6-12 (PMC2876155; doi:10.1186/1746-4811-6-12)
Supplement: Additional file 3 — Ninety-six SNPs genotypes of 11 plants analyzed by ASP array. [file 1746-4811-6-12-S3.XLS]

## Sheet: Sheet1
Additionalfile 3. Ninety-six SNPs genotypes of 11 plants analyzed by ASPs array. Hetero means both ‘Koshihikari’ allele and ‘Kasalath’ allele are amplified. None means both ‘Koshihikari’ allele and ‘Kasalath’ allele are not amplified. Call rate means the percentages of genotype call as ‘Koshihikari’ allele, ‘Kasaalath’ allele or Hetero in 96 alleles.
		‘Koshihikari’	‘Kasalath’	‘Akihikari’	‘Habataki’	‘Nona Bokra’	‘W0106’	‘W0120’	‘W1294’	‘W1866’	‘W1921’	‘W2003’
Chr. No.	Koshihikari allele (%)	100	0	97	36	28	15	25	51	22	35	52
	Kasalath allele (%)	0	100	3	54	70	77	60	39	70	43	38
	Hetero (%)	0	0	0	0	0	1	4	2	3	4	1
	none (%)	0	0	0	6	2	3	7	4	1	14	5
	Call rate (%)	100	100	100	90	98	93	89	92	95	82	91
1	T1163	Koshihikari	Kasalath	Koshihikari	Koshihikari	Kasalath	Kasalath	Kasalath	Koshihikari	Koshihikari	Kasalath	Kasalath
	S1807	Koshihikari	Kasalath	Koshihikari	Kasalath	Kasalath	Kasalath	Kasalath	Kasalath	Kasalath	Kasalath	Kasalath
	S1816	Koshihikari	Kasalath	Koshihikari	Koshihikari	Koshihikari	Kasalath	none	none	Kasalath	Kasalath	Kasalath
	S0256	Koshihikari	Kasalath	Koshihikari	Kasalath	Kasalath	Kasalath	Kasalath	Kasalath	Kasalath	Kasalath	Kasalath
	S1564	Koshihikari	Kasalath	Koshihikari	Kasalath	Kasalath	Kasalath	Kasalath	Kasalath	Kasalath	none	Kasalath
	T1306	Koshihikari	Kasalath	Koshihikari	none	Kasalath	Koshihikari	Koshihikari	Koshihikari	Koshihikari	none	Koshihikari
	S1558	Koshihikari	Kasalath	Koshihikari	Kasalath	Kasalath	Kasalath	Kasalath	Kasalath	Kasalath	Kasalath	Kasalath
	S0358	Koshihikari	Kasalath	Koshihikari	none	Kasalath	Kasalath	Kasalath	Kasalath	Kasalath	Kasalath	Kasalath
	S0007	Koshihikari	Kasalath	Koshihikari	Kasalath	Koshihikari	none	Kasalath	Koshihikari	Kasalath	none	Hetero
2	S0564	Koshihikari	Kasalath	Koshihikari	Koshihikari	Kasalath	Kasalath	Hetero	Kasalath	Koshihikari	Koshihikari	Koshihikari
	S1863	Koshihikari	Kasalath	Koshihikari	Kasalath	Koshihikari	Kasalath	Koshihikari	Koshihikari	Kasalath	Hetero	Koshihikari
	S0025	Koshihikari	Kasalath	Koshihikari	Kasalath	Kasalath	Kasalath	Kasalath	Koshihikari	Kasalath	none	Koshihikari
	S0624	Koshihikari	Kasalath	Koshihikari	Kasalath	Kasalath	Kasalath	Kasalath	Koshihikari	Kasalath	Kasalath	Koshihikari
	S0297	Koshihikari	Kasalath	Koshihikari	Kasalath	Kasalath	Kasalath	Kasalath	Kasalath	Kasalath	Kasalath	Kasalath
	S0298	Koshihikari	Kasalath	Koshihikari	Kasalath	Koshihikari	Kasalath	Kasalath	Koshihikari	Kasalath	Koshihikari	Kasalath
	T1486	Koshihikari	Kasalath	Kasalath	Kasalath	Kasalath	Kasalath	Kasalath	Kasalath	Kasalath	Kasalath	Kasalath
	S0563	Koshihikari	Kasalath	Koshihikari	Kasalath	Kasalath	Kasalath	Kasalath	Kasalath	Kasalath	Kasalath	none
	S1897	Koshihikari	Kasalath	Koshihikari	Koshihikari	Koshihikari	Kasalath	Koshihikari	Koshihikari	Kasalath	Koshihikari	Koshihikari
3	T1775	Koshihikari	Kasalath	Koshihikari	Koshihikari	Kasalath	Kasalath	Kasalath	Kasalath	Kasalath	Kasalath	Kasalath
	S1907	Koshihikari	Kasalath	Koshihikari	Koshihikari	Kasalath	Kasalath	Kasalath	Kasalath	Kasalath	Kasalath	Kasalath
	S0326	Koshihikari	Kasalath	Koshihikari	Kasalath	Kasalath	Kasalath	Hetero	Koshihikari	Kasalath	Koshihikari	Koshihikari
	S1916	Koshihikari	Kasalath	Koshihikari	Kasalath	Kasalath	Kasalath	Kasalath	Kasalath	Kasalath	Kasalath	Kasalath
	S0333	Koshihikari	Kasalath	Koshihikari	none	Koshihikari	Kasalath	Kasalath	none	Koshihikari	Koshihikari	Koshihikari
	S0672	Koshihikari	Kasalath	Koshihikari	Koshihikari	Koshihikari	Kasalath	Kasalath	Kasalath	none	Kasalath	Kasalath
	S0283	Koshihikari	Kasalath	Koshihikari	Koshihikari	Kasalath	Kasalath	Kasalath	Koshihikari	Kasalath	Koshihikari	Koshihikari
	S0046	Koshihikari	Kasalath	Koshihikari	Koshihikari	Koshihikari	Koshihikari	Koshihikari	Koshihikari	Koshihikari	Koshihikari	Koshihikari
4	S0447	Koshihikari	Kasalath	Koshihikari	Kasalath	Kasalath	Kasalath	Kasalath	Kasalath	Kasalath	Kasalath	Kasalath
	S1676	Koshihikari	Kasalath	Koshihikari	Kasalath	Koshihikari	Kasalath	Kasalath	Koshihikari	Koshihikari	Koshihikari	Koshihikari
	S1677	Koshihikari	Kasalath	Koshihikari	Koshihikari	Kasalath	Koshihikari	Koshihikari	Koshihikari	Koshihikari	none	Koshihikari
	S0538	Koshihikari	Kasalath	Koshihikari	Koshihikari	Kasalath	Kasalath	Kasalath	Kasalath	Kasalath	Kasalath	Kasalath
	S1947	Koshihikari	Kasalath	Koshihikari	Koshihikari	Koshihikari	Koshihikari	Kasalath	Koshihikari	Koshihikari	none	Koshihikari
	S0373	Koshihikari	Kasalath	Koshihikari	Kasalath	Kasalath	Kasalath	none	Kasalath	Kasalath	Kasalath	Kasalath
	S1698	Koshihikari	Kasalath	Koshihikari	Koshihikari	Kasalath	Kasalath	Kasalath	Koshihikari	Koshihikari	Koshihikari	Koshihikari
	S1704	Koshihikari	Kasalath	Kasalath	Kasalath	Kasalath	Kasalath	Kasalath	Kasalath	Kasalath	Kasalath	Koshihikari
	S0443	Koshihikari	Kasalath	Koshihikari	Kasalath	Kasalath	Kasalath	Kasalath	Kasalath	Kasalath	Kasalath	Kasalath
5	S0068	Koshihikari	Kasalath	Koshihikari	Kasalath	Kasalath	Kasalath	Koshihikari	Koshihikari	Koshihikari	Koshihikari	Koshihikari
	S0575	Koshihikari	Kasalath	Koshihikari	Koshihikari	Koshihikari	Koshihikari	Koshihikari	Koshihikari	Koshihikari	Koshihikari	Koshihikari
	S0071	Koshihikari	Kasalath	Koshihikari	Koshihikari	Kasalath	Hetero	Koshihikari	Hetero	Kasalath	Koshihikari	Koshihikari
	S0285	Koshihikari	Kasalath	Koshihikari	Koshihikari	Koshihikari	Kasalath	Kasalath	Kasalath	Kasalath	Kasalath	none
	S0365	Koshihikari	Kasalath	Koshihikari	Koshihikari	Koshihikari	Kasalath	Kasalath	Koshihikari	Kasalath	Koshihikari	Koshihikari
	T1371	Koshihikari	Kasalath	Koshihikari	Kasalath	Kasalath	Koshihikari	Kasalath	Kasalath	Koshihikari	Koshihikari	Kasalath
	S0603	Koshihikari	Kasalath	Koshihikari	Kasalath	Kasalath	Kasalath	Kasalath	Kasalath	Kasalath	Kasalath	Kasalath
	S1957	Koshihikari	Kasalath	Koshihikari	Kasalath	Kasalath	Kasalath	Kasalath	Koshihikari	Kasalath	none	Koshihikari
6	L1054	Koshihikari	Kasalath	Koshihikari	Koshihikari	Kasalath	Kasalath	Kasalath	Kasalath	Kasalath	Kasalath	Kasalath
	S1551	Koshihikari	Kasalath	Koshihikari	Koshihikari	Koshihikari	Koshihikari	none	Koshihikari	Koshihikari	Koshihikari	Koshihikari
	T1135	Koshihikari	Kasalath	Koshihikari	Kasalath	Kasalath	Kasalath	Kasalath	Koshihikari	Kasalath	Kasalath	Koshihikari
	T1155	Koshihikari	Kasalath	Koshihikari	Koshihikari	Kasalath	Kasalath	Kasalath	Kasalath	Kasalath	Koshihikari	Kasalath
	S0083	Koshihikari	Kasalath	Koshihikari	Koshihikari	Koshihikari	Kasalath	Kasalath	none	Kasalath	none	Koshihikari
	S0497	Koshihikari	Kasalath	Koshihikari	Kasalath	Kasalath	Kasalath	Koshihikari	Koshihikari	Kasalath	none	Koshihikari
	S0088	Koshihikari	Kasalath	Koshihikari	Kasalath	Kasalath	Koshihikari	Koshihikari	Koshihikari	Koshihikari	Koshihikari	Koshihikari
7	S0098	Koshihikari	Kasalath	Koshihikari	Koshihikari	Koshihikari	Kasalath	Kasalath	Koshihikari	Kasalath	Koshihikari	Koshihikari
	T1228	Koshihikari	Kasalath	Koshihikari	Kasalath	Kasalath	Kasalath	Kasalath	Koshihikari	Kasalath	Kasalath	Koshihikari
	S0102	Koshihikari	Kasalath	Koshihikari	none	none	Kasalath	Kasalath	Koshihikari	Kasalath	none	Koshihikari
	S0264	Koshihikari	Kasalath	Koshihikari	Kasalath	Kasalath	Kasalath	none	Kasalath	Kasalath	none	Kasalath
	S1995	Koshihikari	Kasalath	Koshihikari	Kasalath	Kasalath	Kasalath	Kasalath	Kasalath	Hetero	Kasalath	Koshihikari
	T1359	Koshihikari	Kasalath	Koshihikari	Kasalath	Koshihikari	Koshihikari	Koshihikari	Koshihikari	Kasalath	Koshihikari	Koshihikari
	S0124	Koshihikari	Kasalath	Koshihikari	none	Kasalath	Kasalath	Kasalath	Koshihikari	Kasalath	Kasalath	Koshihikari
	S0125	Koshihikari	Kasalath	Koshihikari	Kasalath	Kasalath	Kasalath	Koshihikari	Koshihikari	Kasalath	Kasalath	Koshihikari
8	S1910	Koshihikari	Kasalath	Koshihikari	Koshihikari	Kasalath	none	Kasalath	Koshihikari	none	Koshihikari	Koshihikari
	T1180	Koshihikari	Kasalath	Koshihikari	Koshihikari	Koshihikari	Kasalath	Kasalath	Koshihikari	Hetero	Koshihikari	Koshihikari
	T1203	Koshihikari	Kasalath	Koshihikari	Koshihikari	Kasalath	Kasalath	Kasalath	Koshihikari	Kasalath	Kasalath	Kasalath
	T1328	Koshihikari	Kasalath	Koshihikari	Kasalath	Kasalath	Kasalath	Kasalath	Kasalath	Kasalath	Kasalath	Kasalath
	S1718	Koshihikari	Kasalath	Koshihikari	Koshihikari	Koshihikari	Kasalath	Hetero	Hetero	Hetero	Hetero	Koshihikari
	S1725	Koshihikari	Kasalath	Koshihikari	Kasalath	Kasalath	Kasalath	Kasalath	Kasalath	Kasalath	none	Kasalath
	S0337	Koshihikari	Kasalath	Koshihikari	Kasalath	Kasalath	Kasalath	Koshihikari	Koshihikari	Kasalath	none	Koshihikari
	S0653	Koshihikari	Kasalath	Koshihikari	Koshihikari	Kasalath	Kasalath	Kasalath	Kasalath	Kasalath	Koshihikari	Koshihikari
9	T1353	Koshihikari	Kasalath	Koshihikari	Kasalath	Kasalath	Kasalath	Kasalath	Koshihikari	Kasalath	Koshihikari	Koshihikari
	S1872	Koshihikari	Kasalath	Koshihikari	Kasalath	Kasalath	Kasalath	Kasalath	Kasalath	Kasalath	Kasalath	Kasalath
	S0152	Koshihikari	Kasalath	Koshihikari	Koshihikari	Kasalath	Kasalath	Kasalath	Kasalath	Kasalath	Koshihikari	Kasalath
	T1186	Koshihikari	Kasalath	Koshihikari	Kasalath	Kasalath	Kasalath	none	Koshihikari	Kasalath	Koshihikari	none
	S0160	Koshihikari	Kasalath	Koshihikari	Kasalath	Kasalath	Kasalath	Kasalath	Kasalath	Kasalath	Kasalath	Kasalath
	S1904	Koshihikari	Kasalath	Koshihikari	Kasalath	Kasalath	Kasalath	Kasalath	Koshihikari	Kasalath	Kasalath	Koshihikari
10	T1491	Koshihikari	Kasalath	Koshihikari	Koshihikari	Kasalath	Koshihikari	Koshihikari	Koshihikari	Koshihikari	Koshihikari	Koshihikari
	S1532	Koshihikari	Kasalath	Koshihikari	Kasalath	Kasalath	Kasalath	Koshihikari	Koshihikari	Kasalath	Kasalath	Koshihikari
	L1040	Koshihikari	Kasalath	Koshihikari	Kasalath	Koshihikari	Kasalath	Koshihikari	Koshihikari	Kasalath	Kasalath	Koshihikari
	S1826	Koshihikari	Kasalath	Koshihikari	Kasalath	Kasalath	Kasalath	Hetero	Koshihikari	Kasalath	Koshihikari	Koshihikari
	S0476	Koshihikari	Kasalath	Koshihikari	Kasalath	Kasalath	Kasalath	Koshihikari	Koshihikari	Kasalath	Koshihikari	Koshihikari
	T1499	Koshihikari	Kasalath	Koshihikari	Koshihikari	Koshihikari	Kasalath	Koshihikari	Koshihikari	Koshihikari	Koshihikari	Koshihikari
	S1279	Koshihikari	Kasalath	Koshihikari	Kasalath	Kasalath	Kasalath	Kasalath	Kasalath	Kasalath	Kasalath	Kasalath
11	S1843	Koshihikari	Kasalath	Koshihikari	Kasalath	Kasalath	Kasalath	Kasalath	Koshihikari	Kasalath	Koshihikari	Koshihikari
	S0479	Koshihikari	Kasalath	Koshihikari	Kasalath	Kasalath	Kasalath	Koshihikari	Koshihikari	Kasalath	Koshihikari	Koshihikari
	S0186	Koshihikari	Kasalath	Koshihikari	Kasalath	Kasalath	Kasalath	Koshihikari	Koshihikari	Kasalath	Hetero	Koshihikari
	S0457	Koshihikari	Kasalath	Koshihikari	Kasalath	Kasalath	none	Koshihikari	Koshihikari	Kasalath	Hetero	Koshihikari
	S1674	Koshihikari	Kasalath	Koshihikari	none	none	Kasalath	none	Kasalath	Kasalath	Kasalath	Kasalath
	S1864	Koshihikari	Kasalath	Koshihikari	Kasalath	Kasalath	Kasalath	Kasalath	Kasalath	Kasalath	Kasalath	Kasalath
	S0593	Koshihikari	Kasalath	Koshihikari	Koshihikari	Koshihikari	Koshihikari	Koshihikari	Koshihikari	Koshihikari	Koshihikari	Koshihikari
	S0204	Koshihikari	Kasalath	Kasalath	Kasalath	Kasalath	Kasalath	Kasalath	Kasalath	Kasalath	Kasalath	Kasalath
	S0388	Koshihikari	Kasalath	Koshihikari	Koshihikari	Koshihikari	none	none	none	Koshihikari	Koshihikari	none
12	S0196	Koshihikari	Kasalath	Koshihikari	Kasalath	Koshihikari	Koshihikari	Kasalath	Kasalath	Kasalath	Kasalath	Kasalath
	S0211	Koshihikari	Kasalath	Koshihikari	Koshihikari	Koshihikari	Koshihikari	Kasalath	Koshihikari	Koshihikari	none	none
	S1812	Koshihikari	Kasalath	Koshihikari	Koshihikari	Koshihikari	Koshihikari	Koshihikari	Koshihikari	Koshihikari	Kasalath	Kasalath
	S0551	Koshihikari	Kasalath	Koshihikari	Kasalath	Kasalath	Kasalath	Kasalath	Kasalath	Kasalath	Kasalath	Kasalath
	S1815	Koshihikari	Kasalath	Koshihikari	Koshihikari	Kasalath	Kasalath	Koshihikari	Koshihikari	Koshihikari	Koshihikari	Koshihikari
	S0648	Koshihikari	Kasalath	Koshihikari	Koshihikari	Koshihikari	Koshihikari	Koshihikari	Koshihikari	Koshihikari	Koshihikari	Koshihikari
	S0206	Koshihikari	Kasalath	Koshihikari	Kasalath	Kasalath	Kasalath	Kasalath	Kasalath	Kasalath	Kasalath	Kasalath
	T1197	Koshihikari	Kasalath	Koshihikari	Kasalath	Kasalath	Kasalath	Kasalath	Kasalath	Kasalath	Kasalath	Kasalath
