# Supplementary material for: Protocol: a simple gel-free method for SNP genotyping using allele-specific primers in rice and other plant species
Source: Plant Methods. 2010 Apr 21;6:12. doi: 10.1186/1746-4811-6-12 (PMC2876155; doi:10.1186/1746-4811-6-12)
Supplement: Additional file 4 — The DNA sequences of upper priming site of 12 allele-specific PCR markers. [file 1746-4811-6-12-S4.XLS]

## Sheet: Sheet1
Additionalfile 4. The DNA sequences of upper priming site of 12 allele-specific PCR markers. The SNP site in 3' end of primer were color coded as ‘Koshihikari’ allele (red) and ‘Kasalath’ allele (blue). The additional SNP or insertion/deletion in priming site were underlined. The * means the concordance between ASP array genotype and DNA sequence.
Marker	Plant	ASP array result	DNA sequence of upper priming site (5'-3')	Concordance
T1163	‘Koshihikari’	Koshihikari	CTCGTACACAAGCGCTCTTCTT	*
	‘Kasalath’	Kasalath	CTCGTACACAAGCGCTCTTCTC	*
	‘W0106’	Kasalath	CTCGTACACAAGCGCTCTTCTC	*
	‘W0120’	Kasalath	CTCGTACACAAGCGCTCTTCTC	*
	‘W1294’	Koshihikari	CTCGTACACAAGCGCTCTTCTT	*
	‘W1866’	Koshihikari	CTCGTACACAAGCGCTCTTCTT	*
	‘W1921’	Kasalath	CTCGTACACAAGCGCTCTTCTC	*
	‘W2003’	Kasalath	CTCGTACACAAGCGCTCTTCTC	*
S0564	‘Koshihikari’	Koshihikari	TCAAGCATGCCTAATTGTATGCG	*
	‘Kasalath’	Kasalath	TCAAGCATGCCTAATTGTATGCA	*
	‘W0106’	Kasalath	TCAAGCATGCCTAATTGTATGCA	*
	‘W0120’	Hetero	TCAAGCATGCCTAATTGTATGCG/A	*
	‘W1294’	Kasalath	TCAAGCATGCCTAATTGTATGCA	*
	‘W1866’	Koshihikari	TCAAGCATGCCTAATTGTATGCG	*
	‘W1921’	Koshihikari	TCAAGCATGCCTAATTGTATGCG	*
	‘W2003’	Koshihikari	TCAAGCATGCCTAATTGTATGCG	*
T1775	‘Koshihikari’	Koshihikari	GCGTGGATGGACACGGAGAT	*
	‘Kasalath’	Kasalath	GCGTGGATGGACACGGAGAC	*
	‘W0106’	Kasalath	GCGTGGATGGACACGGAGAC	*
	‘W0120’	Kasalath	GCGTGGATGGACACGGAGAC	*
	‘W1294’	Kasalath	GCGTGGATGGACACGGAGAC	*
	‘W1866’	Kasalath	GCGTGGATGGACACGGAGAC	*
	‘W1921’	Kasalath	GCGTGGATGGACACGGAGAC	*
	‘W2003’	Kasalath	GCGTGGATGGACACGGAGAC	*
S0447	‘Koshihikari’	Koshihikari	TCAACTGGTTACTGGTGTGTCTTTG	*
	‘Kasalath’	Kasalath	TCAACTGGTTACTGGTGTGTCTTTC	*
	‘W0106’	Kasalath	TCAACTGGTTACTGGTGTGTCTTTC	*
	‘W0120’	Kasalath	TCAACTGGTTACTGGTGTGTCTTTC	*
	‘W1294’	Kasalath	TCAACTGGTTACTGGGGTGTCTTTC	*
	‘W1866’	Kasalath	TCAACTGGTTACTGGTGTGTCTTTC	*
	‘W1921’	Kasalath	TCAACTGGTTACTGGTGTGTCTTTC	*
	‘W2003’	Kasalath	TCAACTGGTTACTGGTGTGTCTGTC	*
S0068	‘Koshihikari’	Koshihikari	TTTCCACCCCAAGTGCTTCCT	*
	‘Kasalath’	Kasalath	TTTCCACCCCAAGTGCTTCCC	*
	‘W0106’	Kasalath	TTTCCACCCCAAGTGCTTCCC	*
	‘W0120’	Koshihikari	TTTCCACCCCAAGTGCTTCCT	*
	‘W1294’	Koshihikari	TTTCCACCCCAAGTGCTTCCT	*
	‘W1866’	Koshihikari	TTTCCACCCCAAGTGCTTCCT	*
	‘W1921’	Koshihikari	TTTCCACCCCAAGTGCTTCCT	*
	‘W2003’	Koshihikari	TTTCCACCCCAAGTGCTTCCT	*
L1054	‘Koshihikari’	Koshihikari	ACGTCAGCGAGTGGGATCCT	*
	‘Kasalath’	Kasalath	ACGTCAGCGAGTGGGATCCC	*
	‘W0106’	Kasalath	ACGTCAGCGAGTGGGATCCC	*
	‘W0120’	Kasalath	ACGTCAGCGAGTGGGATCCC	*
	‘W1294’	Kasalath	ACGTCAGCGAGTGGGATCCC	*
	‘W1866’	Kasalath	ACGTCAGCGAGTGGGATCCC	*
	‘W1921’	Kasalath	ACGTCAGCGAGTGGGATCCC	*
	‘W2003’	Kasalath	ACGTCAGCGAGTGGGATCCC	*
S0098	‘Koshihikari’	Koshihikari	TCCTGAGGCACAATTCCTGCT	*
	‘Kasalath’	Kasalath	TCCTGAGGCACAATTCCTGCC	*
	‘W0106’	Kasalath	TCCTGAGGCACAATTCCTGCC	*
	‘W0120’	Kasalath	TCCTGAGGCACAATTCCTGCC	*
	‘W1294’	Koshihikari	TCCTGAGGCACAATTCCTGCT	*
	‘W1866’	Kasalath	TCCTGAGGCACAATTCCTGCC	*
	‘W1921’	Koshihikari	TCCTGAGGCACAATTCCTGCT	*
	‘W2003’	Koshihikari	TCCTGAGGCACAATTCCTGCT	*
S1910	‘Koshihikari’	Koshihikari	GGCCGAACAGGGGGTTTAAC	*
	‘Kasalath’	Kasalath	GGCCGAACAGGGGGTTTAAT	*
	‘W0106’	none	not sequenced	-
	‘W0120’	Kasalath	GGCCGAACAGGGGGTTTAAT	*
	‘W1294’	Koshihikari	GGCCGAACAGGGGGTTTAAC	*
	‘W1866’	none	not sequenced	-
	‘W1921’	Koshihikari	GGCCGAACAGGGGGTTTAAC	*
	‘W2003’	Koshihikari	GGCCGAACAGGGGGTTTAAC	*
T1353	‘Koshihikari’	Koshihikari	TCACGCTAGAGAGAACCTGTCG	*
	‘Kasalath’	Kasalath	TCACGCTAGAGAGAACCTGTCA	*
	‘W0106’	Kasalath	TCACGCTAGAGAGAACCTGTCA	*
	‘W0120’	Kasalath	TCACGCTAGAGAGAACCTGTCA	*
	‘W1294’	Koshihikari	TCACGCTAGACAGAACCTGTCG	*
	‘W1866’	Kasalath	TCACGCTAGAGAGAACCTGTCA	*
	‘W1921’	Koshihikari	TCACGCTAGAGAGAACCTGTCG	*
	‘W2003’	Koshihikari	TCACGCTAGAGAGAACCTGTCG	*
T1491	‘Koshihikari’	Koshihikari	TCTTTCGCACTGTCACAACGTC	*
	‘Kasalath’	Kasalath	TCTTTCGCACTGTCACAACGTT	*
	‘W0106’	Koshihikari	TCTTTCGCACTGTCACAACGTC	*
	‘W0120’	Koshihikari	TCTTTCGCACTGTCACAACATC	*
	‘W1294’	Koshihikari	TCTTTCGCACTGTCACAACATC	*
	‘W1866’	Koshihikari	TCTTTCGCACTGTCACAACGTC	*
	‘W1921’	Koshihikari	TCTTTCGCACTGTCACAACGTC	*
	‘W2003’	Koshihikari	TCTTTCGCACTGTCACAACGTC	*
S1843	‘Koshihikari’	Koshihikari	CACGCGCCGCCTCTAATTTGCT	*
	‘Kasalath’	Kasalath	CACGCGCCGCCTCTAATTTGCC	*
	‘W0106’	Kasalath	CACGCGCCGCCTCTAATTTGCC	*
	‘W0120’	Kasalath	CACGCGCCGCCTCTAATTTGCC	*
	‘W1294’	Koshihikari	CACGCGCCGCCTCTAATTTGCT	*
	‘W1866’	Kasalath	CACGCGCCGCCTCTAATTTGCC	*
	‘W1921’	Koshihikari	CACGCGCCGCCTCTAATTTGCT	*
	‘W2003’	Koshihikari	CACGTGCCGCCTCTAATTTGCT	*
S0196	‘Koshihikari’	Koshihikari	AGAACCATCACGCTACCATGGT	*
	‘Kasalath’	Kasalath	AGAACCATCACGCTACCATGGA	*
	‘W0106’	Koshihikari	AGAACCATCACGCTACCATGGT	*
	‘W0120’	Kasalath	AGAACCATCACGCTACCATGGA	*
	‘W1294’	Kasalath	AGAACCATCACGCTACCATGGA	*
	‘W1866’	Kasalath	AGAACCATCACGCTACCATGGA	*
	‘W1921’	Kasalath	AGAACCATCACGCTACCATGGA	*
	‘W2003’	Kasalath	AGAACCATCACGCTACCATGGA	*
